# Supplementary material for: Recyclable Shape-Memory Waterborne Polyurethane Films Based on Perylene Bisimide Modified Polycaprolactone Diol
Source: Polymers (Basel). 2021 May 27;13(11):1755. doi: 10.3390/polym13111755 (PMC8198087; doi:10.3390/polym13111755)
Supplement: Supplementary file 1 [file polymers-13-01755-s001.zip]

Archive with 1 entries (1 files):
- polymers-1212435-supplementary.pdf
